# Supplementary material for: Effects of parametric feature maps on the reproducibility of radiomics from different fields of view in cardiac magnetic resonance cine images– a clinical and experimental study setting
Source: Int J Cardiovasc Imaging. 2025 Apr 23;41(6):1173–84. doi: 10.1007/s10554-025-03404-y (PMC12162737; doi:10.1007/s10554-025-03404-y)
Supplement: Supplementary file 3 — Supplementary Material 3 [file 10554_2025_3404_MOESM3_ESM.py]

“Effects of parametric feature maps on the reproducibility of radiomics from different fields of view in cardiac magnetic resonance cine images – a clinical and experimental study setting” in the Journal of Cardiovascular Imaging by Jensen L. J., Kim D., Elgeti T., Steffen I. G., Schaafs L.-A., Hamm B., Nagel S.N.; corresponding author: Laura J. Jensen, Charité – Universitätsmedizin Berlin, corporate member of Freie Universität Berlin, Humboldt-Universität zu Berlin, and Berlin Institute of Health, Department of Radiology, Hindenburgdamm 30, 12203 Berlin, Germany; Email: laura-jacqueline.jensen@charite.de

# coding=utf-8

###############
#DEPENDENCIES:#
###############

#!pip install pynrrd
#!pip install SimpleITK
#!pip install pyradiomics

from __future__ import print_function   # for nrrd to dicom
import sys, time                        # for nrrd to dicom

import numpy as np
import nrrd
import os
import csv
import SimpleITK as sitk
import six
import math
import pandas as pd
import shutil, os

import multiprocessing
import joblib
from joblib import Parallel, delayed

import radiomics
from radiomics import featureextractor

import logging
#from google.colab import drive

###########
#SETTINGS:#
###########

#number of jobs for multiprocessing, -1 should use all cpus
num_jobs = -1

#where is the DICOM folder, mount GoogleDrive at /content/gdrive/
#drive.mount("/content/gdrive")
#basefolder = "/content/gdrive/MyDrive/RFE_alle/RFE_x/"
#basefolder = "/Users/damon/RFE/newDICOM/"
basefolder = os.getcwd()+"/"

#extraction Settings
YAMLfile = basefolder+"params.yaml"
target_resolution_unit = "mm" #options: px or mm

target_resolution_x = 3
target_resolution_y = 3
target_resolution_z = 8

logging.basicConfig(filename="NRRD-logfile.txt",
                    filemode='a',
                    format='%(asctime)s, %(levelname)s %(message)s',
                    datefmt='%H:%M:%S',
                    level=logging.DEBUG)


    
#####################
#FUNC: SELECT SLICES#
#####################

#returns a block of slices of the targeted size in z direction, i.e. the z voxel size 
#needs the original image that is to be sliced, the targeted size in z direction
#and the index of the slice to be returned, i.e. the n-th set of slices while iterating through the dataset
#important: everything starts with index 0 and the last slice is not included, examples: slicing 0:4 return slices 0,1,2,3; 4:8 returns 4,5,6,7

def select_z_block(image,voxel_size_z,z_step):

    #debug
    #print("Select slices from", z_step*voxel_size_z, "to", z_step*voxel_size_z+voxel_size_z-1)
    #from image get all pixels in x and y direction, and slices for the slice_index (the ":,:," at the beginning stands for all in x and y dimension, otherwise could be specified, e.g. 0:dicom_image_size_x)
    z_block = image[:,:,z_step*voxel_size_z:z_step*voxel_size_z+voxel_size_z]
    
    #debug
    #writer = sitk.ImageFileWriter()
    #writer.SetFileName(basefolder+"test_block"+str(slice_index)+".nrrd")
    #writer.Execute(slice_block)

    return (z_block)


#debug - test run select_slices
#test_block = select_slices(image,voxel_size_z,0)

#FUNC END: SELECT SLICES FUNCTION


########################
#FUNC: CREATE GRID MASK#
########################

#returns a grid of labels when a block of slices is parsed
#needs a block of slices and targeted size in y and y direction, i.e. the x and y voxel size


def create_x_y_mask(z_block,starting_label,voxel_size_x,voxel_size_y):
    
    #debug
    #print("Creating grid of", voxel_size_x, "x", voxel_size_y, "pixels")
#    logging.info("Creating grid start")
    z_block_size = z_block.GetSize()

    #math.ceil rounds up to nearest integer
    x_steps = math.ceil(z_block_size[0]/voxel_size_x)
    y_steps = math.ceil(z_block_size[1]/voxel_size_y)
    label = starting_label
    
    #use z_block as x_y_mask (keeps alles spacings and directions)
    #simply use all full dimensions ("[:,:,:]"), but if just x_y_mask = z_block, z_block get overwritten...
    x_y_mask = z_block[:,:,:]
    
    #increase bit size of x_y_mask (can hold up to 4,294,967,295 labels)
    x_y_mask = sitk.Cast(x_y_mask,sitk.sitkUInt32)

    for x_step in range(0,x_steps):
        for y_step in range(0,y_steps):
            x_y_mask[x_step*voxel_size_x:x_step*voxel_size_x+voxel_size_x,y_step*voxel_size_y:y_step*voxel_size_y+voxel_size_y,:] = label
            label = label+1
	    #END loop y_step
    #END loop x_step


    #debug
    #writer = sitk.ImageFileWriter()
    #writer.SetFileName(basefolder+"test_block"+str(label)+"-label.nrrd")
    #writer.Execute(x_y_mask)
    logging.info("Creating grid finish")
  #  logging.info(x_y_mask)
    return (x_y_mask,label)

#debug - test run create gridmask
#test_grid = create_x_y_mask(image,1,voxel_size_x,voxel_size_y)

#FUNC END: CREATE GRID MASK


########################
#FUNC: EXTRACT FEATURES#
########################

#returns a dictionary filled with the features value per label
#needs the image for which the features should be calculated
#calls the functions "select_z_block" and "creat_y_x_mask"


def run_pyrad(label,z_block,x_y_mask):    
	
    #instantiate the feature extractor with the YAMLfile
    extractor = featureextractor.RadiomicsFeatureExtractor(YAMLfile)
    radiomics.setVerbosity(60)
    #dictionary to collect results
    z_step_results = []
    
    #run extraction
    z_step_results.append(extractor.execute(z_block,x_y_mask,label))
    
    return(z_step_results)


def extract_features(image,voxel_size_x,voxel_size_y,voxel_size_z):
    
    
    #####################
    #ITERATE OVER BLOCKS#
    #####################  
    logging.info("extraction start")
    #collect results (dictionary)
    extraction_results = [] 

    #get image size
    image_size = image.GetSize()
    
    #get number of steps in z direction, i.e. the number of z_blocks
    z_steps = math.ceil(image_size[2]/voxel_size_z)
    
    #get labels per z_step
    x_steps = math.ceil(image_size[0]/voxel_size_x)
    y_steps = math.ceil(image_size[1]/voxel_size_y)
          
    total_steps = z_steps * x_steps * y_steps
    
    #apparently max. 32767 labels possible, when data type Int32
    block_start_label = 1
    
    for z_step in range(0,z_steps):
        
        #print z_step progress 
        #print("Calculating",z_step+1,"of",z_steps,"total z_steps")
     
        #get z_block for z_step
        z_block = select_z_block(image,voxel_size_z,z_step)
        
        #get x_y_grid for z_step
        x_y_mask,block_end_label = create_x_y_mask(z_block,block_start_label,voxel_size_x,voxel_size_y)
        
        #debug
        #print(x_y_mask.GetPixelIDTypeAsString())
         
        #debug
        #writer = sitk.ImageFileWriter()
        #writer.SetFileName(basefolder+"z_block"+str(z_step)+".nrrd")
        #writer.Execute(z_block)
                          
        #debug
        #writer = sitk.ImageFileWriter()
        #writer.SetFileName(basefolder+"z_block"+str(z_step)+"-label.nrrd")
        #writer.Execute(x_y_mask)

        #n_jobs -1 should activate all cpus available
        if __name__ == "__main__":
            z_step_results = Parallel(n_jobs=num_jobs)(delayed(run_pyrad)(label,z_block,x_y_mask) for label in range(block_start_label,block_end_label))
   
        #collect z_step_results    
        extraction_results.extend(z_step_results)
        
        #define start label for next z_step
        block_start_label = block_end_label
    
    #convert results to pandas dataframe (way easier handling, like r dataframe)
    #no idea how this actually works, got it from here: https://stackoverflow.com/questions/52902158/how-to-create-a-pandas-dataframe-from-a-list-of-ordereddicts
    extraction_results = pd.DataFrame([extraction_results[i][0] for i, j in enumerate(extraction_results)])
    logging.info("extraction finish")
    return(extraction_results)

#FUNC END: EXTRACT FEATURES

#run extract features


##################
#FUNC: CREATE MAP#
##################

#this function creates a map for a given feature

def create_map(image,extraction_results,feature_column_index,voxel_size_x,voxel_size_y,voxel_size_z):

    #get number of steps in z direction, i.e. the number of z_blocks
    image_size = image.GetSize()
   
    x_steps = math.ceil(image_size[0]/voxel_size_x)
    y_steps = math.ceil(image_size[1]/voxel_size_y)
    z_steps = math.ceil(image_size[2]/voxel_size_z)
    
    #set starting label
    label = 1
    
    #define new map from image
    feature_map = image[:,:,:]
    
    #increase bit size of map to floating point
    feature_map = sitk.Cast(feature_map,sitk.sitkFloat32)
    
    for z_step in range(0,z_steps):
        for x_step in range(0,x_steps):
            for y_step in range(0,y_steps):
                #.item() is important to get the actual integer out of the cell (way back at the end of the following line)
                feature_map[x_step*voxel_size_x:x_step*voxel_size_x+voxel_size_x,y_step*voxel_size_y:y_step*voxel_size_y+voxel_size_y,z_step*voxel_size_z:z_step*voxel_size_z+voxel_size_z] = extraction_results.iat[label-1,feature_column_index].item()
                label = label+1
            #END loop y_step
        #END loop x_step
    #END loop z_step

    return(feature_map)
                        
        
#test run create map
#create_map(image,extraction_results,22,voxel_size_x,voxel_size_y,voxel_size_z)

#FUNC END: CREATE MAP


##################
#FUNC: WRITE MAPS#
##################

#this is the function that acutally writes out the maps as files. 
#needs the image for which the features were calculated, the extraction_results, 
#as well as the resolution of the maps (voxel_size_x,voxel_size_y,voxel_size_z)
#calls "create map" for every feature found in extraction_results


def write_slice(series_tag_values, feature_map_int16, z_step, target_folder):
    writer = sitk.ImageFileWriter()
    writer.KeepOriginalImageUIDOn()
    image_slice = feature_map_int16[:,:,z_step]

    # Tags shared by the series.
    list(map(lambda tag_value: image_slice.SetMetaData(tag_value[0], tag_value[1]), series_tag_values))

    # Slice specific tags.
    image_slice.SetMetaData("0008|0012", time.strftime("%Y%m%d")) # Instance Creation Date
    image_slice.SetMetaData("0008|0013", time.strftime("%H%M%S")) # Instance Creation Time

    # Setting the type to CT preserves the slice location.
    image_slice.SetMetaData("0008|0060", "CT")  # set the type to CT so the thickness is carried over

    # (0020, 0032) image position patient determines the 3D spacing between slices.
    image_slice.SetMetaData("0020|0032", '\\'.join(map(str,feature_map_int16.TransformIndexToPhysicalPoint((0,0,z_step))))) # Image Position (Patient)
    image_slice.SetMetaData("0020|0013", str(z_step)) # instance number (formerly image number)

    # Write to the output directory and add the extension dcm, to force writing in DICOM format.
    writer.SetFileName(os.path.join(target_folder,str(z_step)+".dcm"))
    writer.Execute(image_slice)


def write_maps(currentfolder, image,extraction_results,voxel_size_x,voxel_size_y,voxel_size_z):


    ######################
    #ITERATE OVER RESULTS#
    ######################  
    
    #get index of first feature in dictionorary
    #this is the feature after "diagnostics_Mask-original_CenterOfMass"
    first_feature_column_index = extraction_results.columns.get_loc("diagnostics_Mask-original_CenterOfMass")+1
    #the last column contains the last feature
    last_feature_column_index = len(extraction_results.columns)
    
    #iterate over all features in results:
    for feature_column_index in range(first_feature_column_index,last_feature_column_index):
        feature_map = create_map(image,extraction_results,feature_column_index,voxel_size_x,voxel_size_y,voxel_size_z)
        
        #debug print column name
        #print(extraction_results.columns[feature_column_index])
                                
        
        #convert float32 to int16 for DICOM        
#        rescale_slope = 0.0001  # digits after the decimal point
#        feature_map_int16 = sitk.Cast(sitk.Round(feature_map/rescale_slope),sitk.sitkInt16) 
       
       
       
        #prepare for dicom writing, e.g. set image tags.
        modification_time = time.strftime("%H%M%S")
        modification_date = time.strftime("%Y%m%d")
        
        #get direction for correct image orientation
#        direction = feature_map_int16.GetDirection() 
        direction = feature_map.GetDirection() 
        series_tag_values = [("0008|0030", modification_time),                                                      #study time
                            ("0008|0020", modification_date),                                                       #study date
                            ("0010|0020", "PID_"+modification_date+modification_time),                              #patient ID
                            ("0020|0010", modification_date+modification_time),                                     #study ID -> max length 16!
                            ("0020|000D", "Studyinstance_"+modification_date+modification_time),                    #study instance ID 
                            ("0020|000E", "12hg"),    #series instance ID
                            ("0008|0008","DERIVED\\SECONDARY"),                                                     # Image Type
                            ("0020|0037", '\\'.join(map(str, (direction[0], direction[3], direction[6],             # Image Orientation
                    	                                direction[1],direction[4],direction[7])))),
                            ("0008|103e", "Created-SimpleITK"), 
#                            ("0028|1053", str(rescale_slope)),                                                      # rescale slope
                            ("0028|1052", "0"),                                                                     # rescale intercept
                            ("0028|0100", "16"),                                                                    # bits allocated
                            ("0028|0101", "16"),                                                                    # bits stored
                            ("0028|0102", "15"),                                                                    # high bit
                            ("0028|0103", "1"),                                                                     # pixel representation
                            ("0008|103E", extraction_results.columns[feature_column_index])]                        #add name of feature
 
        #define unique target folder for each map:
        target_folder = basefolder+"NRRD_MAPS"+currentfolder[currentfolder.find('/DICOM'):]+"/DICOM_"+extraction_results.columns[feature_column_index]+"/"              
            
        #debug target folder    
        #print("write: ",target_folder)
        os.makedirs(target_folder)
        #write slices to output directory
        
        #debug write nrrd of map
        logging.info("write map: "+extraction_results.columns[feature_column_index])
        writer_nrrd = sitk.ImageFileWriter()
        writer_nrrd.SetFileName(target_folder+extraction_results.columns[feature_column_index]+".nrrd")
        writer_nrrd.UseCompressionOn()        
#        writer_nrrd.Execute(feature_map_int16)
        writer_nrrd.Execute(feature_map)


#only this version: no DICOM
#        list(map(lambda z_step: write_slice(series_tag_values, feature_map_int16, z_step, target_folder), range(feature_map_int16.GetDepth())))	
        logging.info("finish write maps to: "+target_folder)      
        
#FUNC END: WRITE MAPS


def main():
# image, voxel_size_x, voxel_size_y and voxel_size_z are needed globally througot the program


        	
    #############
    #LOAD DICOM:#
    #############
    logging.info("Script Start")
    #read DICOM folder as image
    DICOMfolder = basefolder+"DICOM/"
    reader = sitk.ImageSeriesReader()
    logging.info(basefolder)
    logging.info(DICOMfolder)

    filename="DICOMfolderlist.txt"

    with open(filename) as file:
        lines = file.readlines()
        lines = [line.rstrip() for line in lines]
	    
        for i in range(len(lines)):
            currentfolder=lines[i]+"/"
            
    #iterate over folders
#    rootdir = DICOMfolder
#    for root, subdirectories, files in os.walk(rootdir):
#        for subdirectory in subdirectories:
#            currentfolder = os.path.join(root, subdirectory)
            #print("read: ",currentfolder)
            logging.info("currentfolder: "+currentfolder)            
            dicom_names = reader.GetGDCMSeriesFileNames(currentfolder)
            reader.SetFileNames(dicom_names)
            image = reader.Execute()


            #debug
            #print("Image Size X [px]:", dicom_image_size[0])
            #print("Image Size Y [px]:", dicom_image_size[1])
            #print("Image Size Z [slices]:", dicom_image_size[2])

            #print("Pixel Spacing X [mm/px]:", dicom_pixel_spacing[0])
            #print("Pixel Spacing Y [mm/px]:", dicom_pixel_spacing[1])
            #print("Pixel Spacing Z [mm/slice]:", dicom_pixel_spacing[2])

            
            ##################################
            #CALCULATE SINGLE VOXEL DIMENSION#
            ##################################

            #get image size and pixel spacing
            dicom_image_size = image.GetSize()
            dicom_pixel_spacing = image.GetSpacing()

            logging.info("dicom_image_size: ", dicom_image_size)
            logging.info("dicom_pixel_spacing: ", dicom_pixel_spacing)
    
            #if target resulution is set to pixel, then voxel dimension euqals 
            if target_resolution_unit == "px": 
                voxel_size_x = target_resolution_x
                voxel_size_y = target_resolution_y
                voxel_size_z = target_resolution_z

            #if target resulution is set to millimeter, then voxel dimension needs to be calculated, round to nearest full pixel 
            elif target_resolution_unit == "mm": 	
                voxel_size_x = round(target_resolution_x/dicom_pixel_spacing[0])
                voxel_size_y = round(target_resolution_y/dicom_pixel_spacing[1])
                voxel_size_z = round(target_resolution_z/dicom_pixel_spacing[2])

            #debug
            #print("Voxel Size X [px]:", voxel_size_x, "| Voxel Size X [mm]:", voxel_size_x*dicom_pixel_spacing[0])
            #print("Voxel Size Y [px]:", voxel_size_y, "| Voxel Size Y [mm]:", voxel_size_y*dicom_pixel_spacing[1])
            #print("Voxel Size Z [slices]:", voxel_size_z, "| Voxel Size Z [mm]:", voxel_size_z*dicom_pixel_spacing[2])


            ################
            #CODE EXECUTION#
            ################
            logging.info("start extraction results")   
            extraction_results = extract_features(image,voxel_size_x,voxel_size_y,voxel_size_z)
            logging.info("start write maps")               
            write_maps(currentfolder,image,extraction_results,voxel_size_x,voxel_size_y,voxel_size_z)
   
            
    logging.info("Script Ende")

#fireworks:
if __name__ == "__main__":
    main()
