# Supplementary material for: Effects of parametric feature maps on the reproducibility of radiomics from different fields of view in cardiac magnetic resonance cine images– a clinical and experimental study setting
Source: Int J Cardiovasc Imaging. 2025 Apr 23;41(6):1173–84. doi: 10.1007/s10554-025-03404-y (PMC12162737; doi:10.1007/s10554-025-03404-y)
Supplement: Supplementary file 4 — Supplementary Material 4 [file 10554_2025_3404_MOESM4_ESM.xlsx]

## Sheet: COV CONV
feature	mean	median	sd	cov	“Effects of parametric feature maps on the reproducibility of radiomics from different fields of view in cardiac magnetic resonance cine images – a clinical and experimental study setting” in the Journal of Cardiovascular Imaging by Jensen L. J., Kim D., Elgeti T., Steffen I. G., Schaafs L.-A., Hamm B., Nagel S.N.; corresponding author: Laura J. Jensen, Charité – Universitätsmedizin Berlin, corpo…
firstorder_10Percentile	50.0361	51	7.70294	0.153948
firstorder_90Percentile	134.87	136	9.93743	0.0736813
firstorder_Energy	1.04507e+08	101872557	2.18649e+07	0.20922
firstorder_Entropy	4.27747	4.29423	0.149899	0.0350438
firstorder_InterquartileRange	38.8689	39	8.12681	0.209083
firstorder_Kurtosis	3.18659	3.12064	0.492973	0.154702
firstorder_Maximum	166.115	170	9.75892	0.0587481
firstorder_Mean	80.3258	80.7518	8.03329	0.100009
firstorder_MeanAbsoluteDeviation	25.9259	25.7013	3.26678	0.126004
firstorder_Median	68.5984	68	9.48412	0.138256
firstorder_Minimum	25.9836	26	7.16122	0.275605
firstorder_Range	140.131	142	10.8405	0.0773595
firstorder_RobustMeanAbsoluteDeviation	17.7452	17.941	3.06855	0.172923
firstorder_RootMeanSquared	381.707	382.107	8.00562	0.0209732
firstorder_Skewness	1.0583	1.0682	0.192229	0.18164
firstorder_TotalEnergy	1.04507e+08	101872557	2.18649e+07	0.20922
firstorder_Uniformity	0.069266	0.0682001	0.0104579	0.150981
firstorder_Variance	1052.02	1033.68	213.492	0.202936
glcm_Autocorrelation	137.267	135.016	32.9496	0.24004
glcm_ClusterProminence	38612.5	35179.4	16671.8	0.431773
glcm_ClusterShade	1175.87	1057.93	464.426	0.394965
glcm_ClusterTendency	97.8585	93.5795	25.8337	0.263991
glcm_Contrast	37.4227	37.7696	8.2789	0.221227
glcm_Correlation	0.436272	0.428192	0.115089	0.263801
glcm_DifferenceAverage	4.17441	4.15192	0.5365	0.128521
glcm_DifferenceEntropy	3.55277	3.56049	0.172254	0.0484844
glcm_DifferenceVariance	19.5609	20.533	4.07375	0.20826
glcm_Id	0.36156	0.36243	0.0298188	0.0824726
glcm_Idm	0.284207	0.283381	0.034229	0.120437
glcm_Idmn	0.963755	0.964296	0.00578654	0.00600415
glcm_Idn	0.888518	0.888476	0.0104694	0.011783
glcm_Imc1	-0.156704	-0.15549	0.0191119	0.121961
glcm_Imc2	0.845743	0.849879	0.0322624	0.0381468
glcm_InverseVariance	0.27932	0.277067	0.0295813	0.105904
glcm_JointAverage	10.9624	10.9502	1.41874	0.129419
glcm_JointEnergy	0.0101433	0.0095892	0.00331826	0.32714
glcm_JointEntropy	7.55816	7.60041	0.260169	0.0344223
glcm_MaximumProbability	0.0342113	0.0315946	0.0109279	0.319422
glcm_MCC	0.543791	0.529622	0.0759053	0.139585
glcm_SumAverage	21.9248	21.9003	2.83748	0.129419
glcm_SumEntropy	4.90258	4.92544	0.163385	0.0333263
glcm_SumSquares	33.8203	33.3035	7.35128	0.217363
gldm_DependenceEntropy	5.70485	5.71575	0.124223	0.021775
gldm_DependenceNonUniformity	252.066	251.713	35.1982	0.139638
gldm_DependenceNonUniformityNormalized	0.357576	0.354716	0.0440656	0.123234
gldm_DependenceVariance	1.11627	1.09193	0.308207	0.276105
gldm_GrayLevelNonUniformity	50.5978	47.2332	17.4078	0.344042
gldm_GrayLevelVariance	42.136	41.5363	8.5327	0.202504
gldm_HighGrayLevelEmphasis	185.303	185.114	38.3309	0.206856
gldm_LargeDependenceEmphasis	4.4998	4.38028	0.917563	0.203912
gldm_LargeDependenceHighGrayLevelEmphasis	491.411	460.122	126.926	0.258288
gldm_LargeDependenceLowGrayLevelEmphasis	0.0929501	0.0818898	0.0441362	0.474838
gldm_LowGrayLevelEmphasis	0.0200479	0.01925	0.00767083	0.382625
gldm_SmallDependenceEmphasis	0.59345	0.59441	0.0479895	0.0808653
gldm_SmallDependenceHighGrayLevelEmphasis	142.13	144.954	31.0085	0.218171
gldm_SmallDependenceLowGrayLevelEmphasis	0.0113435	0.0102134	0.00441604	0.389302
glrlm_GrayLevelNonUniformity	40.8298	39.0222	11.3891	0.278941
glrlm_GrayLevelNonUniformityNormalized	0.0630772	0.0617219	0.00790585	0.125336
glrlm_GrayLevelVariance	44.175	44.3042	8.72953	0.197612
glrlm_HighGrayLevelRunEmphasis	195.58	195.738	39.0028	0.199421
glrlm_LongRunEmphasis	1.4032	1.38869	0.106306	0.0757595
glrlm_LongRunHighGrayLevelEmphasis	232.414	230.595	46.3055	0.199237
glrlm_LongRunLowGrayLevelEmphasis	0.0284807	0.0265479	0.0114447	0.401841
glrlm_LowGrayLevelRunEmphasis	0.019955	0.0191219	0.00765273	0.383499
glrlm_RunEntropy	4.80083	4.82785	0.108844	0.022672
glrlm_RunLengthNonUniformity	525.678	518.028	89.0477	0.169396
glrlm_RunLengthNonUniformityNormalized	0.822933	0.824757	0.0287503	0.0349364
glrlm_RunPercentage	0.895959	0.898327	0.0203579	0.0227219
glrlm_RunVariance	0.154055	0.148238	0.0482245	0.313034
glrlm_ShortRunEmphasis	0.924833	0.92604	0.0137769	0.0148966
glrlm_ShortRunHighGrayLevelEmphasis	188.259	187.34	37.6543	0.200013
glrlm_ShortRunLowGrayLevelEmphasis	0.0183671	0.0169317	0.00702179	0.382302
glszm_GrayLevelNonUniformity	23.4518	23.1293	3.98839	0.170068
glszm_GrayLevelNonUniformityNormalized	0.0499698	0.0490093	0.00473985	0.0948543
glszm_GrayLevelVariance	48.903	48.5301	9.03641	0.184782
glszm_HighGrayLevelZoneEmphasis	227.82	229.026	41.3927	0.18169
glszm_LargeAreaEmphasis	4.55911	3.79192	2.59278	0.568702
glszm_LargeAreaHighGrayLevelEmphasis	510.746	468.459	161.929	0.317044
glszm_LargeAreaLowGrayLevelEmphasis	0.0953109	0.0771754	0.0780204	0.818589
glszm_LowGrayLevelZoneEmphasis	0.0195091	0.0185245	0.0076096	0.390055
glszm_SizeZoneNonUniformity	281.91	281.442	43.0031	0.152542
glszm_SizeZoneNonUniformityNormalized	0.600787	0.599445	0.0359748	0.0598795
glszm_SmallAreaEmphasis	0.801909	0.802344	0.0222926	0.0277994
glszm_SmallAreaHighGrayLevelEmphasis	203.259	205.908	37.4313	0.184156
glszm_SmallAreaLowGrayLevelEmphasis	0.0151413	0.013698	0.00601084	0.396984
glszm_ZoneEntropy	5.54733	5.57786	0.126116	0.0227346
glszm_ZonePercentage	0.662476	0.664508	0.0504739	0.0761898
glszm_ZoneVariance	2.23807	1.62086	2.26294	1.01111
ngtdm_Busyness	0.474516	0.443556	0.15512	0.326902
ngtdm_Coarseness	0.00926887	0.00931383	0.00137558	0.148408
ngtdm_Complexity	1090.38	1108.66	249.89	0.229177
ngtdm_Contrast	0.337847	0.328528	0.0728184	0.215537
ngtdm_Strength	3.23078	3.31425	0.679112	0.210201
