# Supplementary material for: Effects of parametric feature maps on the reproducibility of radiomics from different fields of view in cardiac magnetic resonance cine images– a clinical and experimental study setting
Source: Int J Cardiovasc Imaging. 2025 Apr 23;41(6):1173–84. doi: 10.1007/s10554-025-03404-y (PMC12162737; doi:10.1007/s10554-025-03404-y)
Supplement: Supplementary file 5 — Supplementary Material 5 [file 10554_2025_3404_MOESM5_ESM.xlsx]

## Sheet: COV MAPS
feature	mean	median	sd	cov	“Effects of parametric feature maps on the reproducibility of radiomics from different fields of view in cardiac magnetic resonance cine images – a clinical and experimental study setting” in the Journal of Cardiovascular Imaging by Jensen L. J., Kim D., Elgeti T., Steffen I. G., Schaafs L.-A., Hamm B., Nagel S.N.; corresponding author: Laura J. Jensen, Charité – Universitätsmedizin Berlin, corpo…
firstorder_10Percentile	62.7314	62.8049	7.58028	0.120837
firstorder_90Percentile	132.875	133.697	17.9507	0.135095
firstorder_Energy	115435	114546	26942.6	0.233401
firstorder_Entropy	2.55801	2.57642	0.104789	0.040965
firstorder_InterquartileRange	44.0912	42.2545	9.36663	0.212438
firstorder_Kurtosis	2.54948	2.54496	0.106315	0.0417006
firstorder_Maximum	148.809	148.533	21.5511	0.144824
firstorder_Mean	95.4079	95.9157	10.9742	0.115024
firstorder_MeanAbsoluteDeviation	26.1045	25.2438	5.52757	0.211748
firstorder_Median	90.7893	90.3757	9.85113	0.108505
firstorder_Minimum	55.9733	56.0631	7.26444	0.129784
firstorder_Range	92.8359	90.4917	19.1946	0.206759
firstorder_RobustMeanAbsoluteDeviation	19.4625	18.7379	4.08184	0.209728
firstorder_RootMeanSquared	101.235	101.539	12.1489	0.120006
firstorder_Skewness	0.407255	0.414483	0.101267	0.248659
firstorder_TotalEnergy	115435	114546	26942.6	0.233401
firstorder_Uniformity	0.195885	0.191645	0.0182035	0.0929297
firstorder_Variance	1540.7	1376.8	636.64	0.413214
glcm_Autocorrelation	130.062	118.751	42.1751	0.324268
glcm_ClusterProminence	108500	73349.7	99098.8	0.913354
glcm_ClusterShade	481.926	344.571	542.253	1.12518
glcm_ClusterTendency	122.286	108.194	50.4282	0.412378
glcm_Contrast	87.7883	80.5262	35.8445	0.408306
glcm_Correlation	0.04645	0.039587	0.0275965	0.594111
glcm_DifferenceAverage	5.96697	5.87723	1.20262	0.201547
glcm_DifferenceEntropy	1.83594	1.85081	0.0797088	0.0434159
glcm_DifferenceVariance	20.7013	19.4048	9.18191	0.443542
glcm_Id	0.325375	0.324975	0.0353228	0.10856
glcm_Idm	0.249916	0.247043	0.0378154	0.151312
glcm_Idmn	0.891694	0.891589	0.00365157	0.0040951
glcm_Idn	0.793796	0.794	0.00376731	0.00474594
glcm_Imc1	-0.690085	-0.693219	0.0328922	0.047664
glcm_Imc2	0.954895	0.959557	0.0168729	0.01767
glcm_InverseVariance	0.244213	0.242553	0.0318875	0.130573
glcm_JointAverage	8.69032	8.49632	1.34407	0.154662
glcm_JointEnergy	0.132854	0.132158	0.00868946	0.0654061
glcm_JointEntropy	3.04663	3.05141	0.0638569	0.0209599
glcm_MaximumProbability	0.17127	0.169525	0.0144084	0.0841268
glcm_MCC	0.947456	0.952415	0.0234685	0.02477
glcm_SumAverage	17.3806	16.9926	2.68813	0.154662
glcm_SumEntropy	2.05607	2.06103	0.0500531	0.024344
glcm_SumSquares	52.5187	47.18	21.5432	0.410202
gldm_DependenceEntropy	2.73034	2.73102	0.0512255	0.0187616
gldm_DependenceNonUniformity	5.49533	5.48749	0.369064	0.0671595
gldm_DependenceNonUniformityNormalized	0.610593	0.609721	0.0410071	0.0671595
gldm_DependenceVariance	0.399977	0.39578	0.0933565	0.233405
gldm_GrayLevelNonUniformity	1.76296	1.72481	0.163831	0.0929297
gldm_GrayLevelVariance	61.7217	55.1012	25.484	0.412886
gldm_HighGrayLevelEmphasis	185.056	174.348	65.1919	0.352281
gldm_LargeDependenceEmphasis	2.8354	2.79511	0.475263	0.167617
gldm_LargeDependenceHighGrayLevelEmphasis	273.363	250.816	75.9143	0.277705
gldm_LargeDependenceLowGrayLevelEmphasis	0.773223	0.73079	0.229286	0.296533
gldm_LowGrayLevelEmphasis	0.21663	0.215851	0.0184222	0.08504
gldm_SmallDependenceEmphasis	0.719015	0.724379	0.0438278	0.0609553
gldm_SmallDependenceHighGrayLevelEmphasis	166.639	148.497	63.0034	0.378084
gldm_SmallDependenceLowGrayLevelEmphasis	0.136183	0.135841	0.00552655	0.0405818
glrlm_GrayLevelNonUniformity	1.5576	1.54414	0.104686	0.0672101
glrlm_GrayLevelNonUniformityNormalized	0.187613	0.184719	0.016126	0.0859538
glrlm_GrayLevelVariance	62.1141	55.5559	25.5882	0.411954
glrlm_HighGrayLevelRunEmphasis	186.551	175.285	65.7845	0.352636
glrlm_LongRunEmphasis	1.24754	1.23821	0.062247	0.0498956
glrlm_LongRunHighGrayLevelEmphasis	199.194	184.495	66.9257	0.335982
glrlm_LongRunLowGrayLevelEmphasis	0.290904	0.284545	0.0449481	0.154512
glrlm_LowGrayLevelRunEmphasis	0.214895	0.214438	0.0177161	0.0824406
glrlm_RunEntropy	2.66552	2.66599	0.0746162	0.0279932
glrlm_RunLengthNonUniformity	7.64491	7.67677	0.257238	0.0336483
glrlm_RunLengthNonUniformityNormalized	0.890833	0.893494	0.0209661	0.0235354
glrlm_RunPercentage	0.938592	0.940874	0.0129895	0.0138394
glrlm_RunVariance	0.0688642	0.0661089	0.016203	0.235289
glrlm_ShortRunEmphasis	0.946041	0.94677	0.0119106	0.0125899
glrlm_ShortRunHighGrayLevelEmphasis	183.628	171.403	65.4914	0.356652
glrlm_ShortRunLowGrayLevelEmphasis	0.19885	0.198928	0.0130726	0.0657412
glszm_GrayLevelNonUniformity	1.16179	1.16519	0.0334456	0.0287879
glszm_GrayLevelNonUniformityNormalized	0.173069	0.171128	0.0139557	0.0806365
glszm_GrayLevelVariance	63.1113	56.6451	25.853	0.409642
glszm_HighGrayLevelZoneEmphasis	190.99	178.25	67.5069	0.353457
glszm_LargeAreaEmphasis	2.37236	2.30057	0.46	0.1939
glszm_LargeAreaHighGrayLevelEmphasis	247.394	226.069	72.0289	0.291151
glszm_LargeAreaLowGrayLevelEmphasis	0.64418	0.590913	0.220179	0.341798
glszm_LowGrayLevelZoneEmphasis	0.210287	0.210161	0.0178401	0.0848372
glszm_SizeZoneNonUniformity	5.28551	5.35136	0.463712	0.0877328
glszm_SizeZoneNonUniformityNormalized	0.706584	0.709137	0.0371424	0.0525662
glszm_SmallAreaEmphasis	0.825343	0.826241	0.0312599	0.0378751
glszm_SmallAreaHighGrayLevelEmphasis	179.987	163.446	66.2695	0.368191
glszm_SmallAreaLowGrayLevelEmphasis	0.159721	0.158789	0.0101775	0.0637206
glszm_ZoneEntropy	2.67881	2.68756	0.0845479	0.0315618
glszm_ZonePercentage	0.791007	0.798242	0.0363856	0.0459991
glszm_ZoneVariance	0.444845	0.427081	0.148658	0.33418
ngtdm_Busyness	0.215442	0.210223	0.0448576	0.208212
ngtdm_Coarseness	0.248154	0.241406	0.0396589	0.159816
ngtdm_Complexity	411.811	365.128	175.503	0.426174
ngtdm_Contrast	18.8709	16.0675	11.0245	0.584207
ngtdm_Strength	32.5148	31.4793	7.68213	0.236266
