# Supplementary material for: Effects of parametric feature maps on the reproducibility of radiomics from different fields of view in cardiac magnetic resonance cine images– a clinical and experimental study setting
Source: Int J Cardiovasc Imaging. 2025 Apr 23;41(6):1173–84. doi: 10.1007/s10554-025-03404-y (PMC12162737; doi:10.1007/s10554-025-03404-y)
Supplement: Supplementary file 6 — Supplementary Material 6 [file 10554_2025_3404_MOESM6_ESM.xlsx]

## Sheet: COV PER PATIENT CONV
feature	cov_330_360_390_case1	cov_330_360_390_case2	cov_330_360_390_case3	cov_330_360_390_case4	cov_330_360_390_case5	cov_330_360_390_case6	cov_330_360_390_case7	cov_330_360_390_case8	cov_330_360_390_case9	cov_330_360_390_case10	cov_330_360_390_case11	cov_330_360_390_case12
firstorder_10Percentile	0.207964	0.0588027	0.0290036	0.0178571	0.0328146	0.0401587	0.0116245	0.0897973	0.0119452	0.0175439	0.120331	0.131746
firstorder_90Percentile	0.0147376	0.0212783	0.00560794	0.0346979	0.0174634	0.0201274	0.0201653	0.0186976	0.016857	0.00900901	0.0224271	0.0359931
firstorder_Energy	0.14374	0.213713	0.154938	0.192854	0.166875	0.153463	0.195997	0.166685	0.153862	0.16357	0.131346	0.161139
firstorder_Entropy	0.0441134	0.0094808	0.00728626	0.0115825	0.0214715	0.00466374	0.0100623	0.013789	0.0258542	0.0115345	0.024204	0.00824283
firstorder_InterquartileRange	0.259675	0.104973	0.0293568	0.101512	0.133235	0.10434	0.0714286	0.0794719	0.060297	0.0674381	0.165916	0.022792
firstorder_Kurtosis	0.118033	0.0750797	0.0349859	0.0590019	0.084436	0.0664045	0.0691174	0.0172628	0.0695272	0.042904	0.0953324	0.0492055
firstorder_Maximum	0.00340285	0.00340285	0	0	0.00446405	0	0	0	0	0	0	0.00340285
firstorder_MeanAbsoluteDeviation	0.12788	0.0417574	0.016067	0.042331	0.0735082	0.0241623	0.0305489	0.0789421	0.018664	0.0145722	0.114782	0.0273505
firstorder_Mean	0.078187	0.0356824	0.0140396	0.0230643	0.00978814	0.0242675	0.0247357	0.062599	0.0189652	0.0186653	0.0478225	0.0542949
firstorder_Median	0.103253	0.0485514	0.0207356	0.0236756	0.0233805	0.0144941	0.0291822	0.0828838	0.0426734	0.0324027	0.0674825	0.0541266
firstorder_Minimum	0.225288	0.093522	0.359362	0.0709659	0.0889821	0.155079	0.108253	0.116308	0.156763	0.0944911	0.214877	0.220526
firstorder_Range	0.0404685	0.0218978	0.05812	0.0147986	0.0315789	0.060924	0.0212522	0.0364197	0.0336967	0.0259387	0.0530624	0.0429281
firstorder_RobustMeanAbsoluteDeviation	0.184859	0.0678227	0.00912571	0.0634166	0.111136	0.0665264	0.07206	0.0632003	0.0527909	0.0445974	0.147914	0.0113798
firstorder_RootMeanSquared	0.0162015	0.00754688	0.00292029	0.00518633	0.00191094	0.00522013	0.00499654	0.0133498	0.00356087	0.00395745	0.0101387	0.0122664
firstorder_Skewness	0.155894	0.0805959	0.0569469	0.0559327	0.077807	0.21276	0.159561	0.837644	0.121969	0.306097	0.0657702	0.104052
firstorder_TotalEnergy	0.14374	0.213713	0.154938	0.192854	0.166875	0.153463	0.195997	0.166685	0.153862	0.16357	0.131346	0.161139
firstorder_Uniformity	0.200436	0.0547435	0.0284175	0.0466268	0.0733369	0.0244334	0.0600484	0.0237183	0.101269	0.0495894	0.0867585	0.0194124
firstorder_Variance	0.192051	0.063382	0.0465683	0.0597246	0.108504	0.00515495	0.034507	0.158623	0.016343	0.0256214	0.188015	0.0731369
glcm_Autocorrelation	0.0114818	0.0951108	0.18348	0.157247	0.0888949	0.1829	0.0717591	0.0893004	0.138472	0.0532441	0.165832	0.0594139
glcm_ClusterProminence	0.305038	0.143196	0.0967899	0.119414	0.276149	0.0100692	0.0753921	0.335984	0.0690829	0.0939529	0.305321	0.250473
glcm_ClusterShade	0.214449	0.146084	0.0923404	0.0962341	0.223812	0.413702	0.0920353	1.15691	0.0807424	0.419489	0.248238	0.242554
glcm_ClusterTendency	0.25297	0.0541004	0.0339487	0.0871682	0.173018	0.0297349	0.0688033	0.150828	0.0404396	0.0572764	0.199171	0.110801
glcm_Contrast	0.225084	0.0976395	0.10245	0.117971	0.087865	0.0349516	0.0997651	0.133094	0.0274754	0.0380297	0.140512	0.108326
glcm_Correlation	0.115846	0.0277142	0.0508468	0.0509152	0.178648	0.120494	0.156572	0.188734	0.0532455	0.108637	0.0398201	0.107242
glcm_DifferenceAverage	0.10806	0.0330296	0.0370359	0.0650707	0.0334514	0.0201132	0.0733703	0.0536593	0.026683	0.0197737	0.0710814	0.0514452
glcm_DifferenceEntropy	0.046416	0.0124931	0.0107386	0.0219386	0.0164261	0.00922425	0.0228866	0.0234925	0.00777874	0.0114206	0.027783	0.0188685
glcm_DifferenceVariance	0.255165	0.132412	0.129468	0.109008	0.107923	0.0375195	0.0453425	0.177814	0.0417452	0.0683065	0.142649	0.124916
glcm_Id	0.0547157	0.0187984	0.00801543	0.0309991	0.00582952	0.0137025	0.054503	0.0249674	0.0357601	0.014712	0.0299096	0.034199
glcm_Idm	0.0823749	0.0327034	0.014372	0.0412299	0.0103979	0.0191964	0.0863216	0.0364214	0.0541036	0.0259219	0.0421159	0.0512914
glcm_Idmn	0.00486281	0.00168726	0.00294456	0.00248621	0.00113874	0.00212911	0.00418185	0.00304303	0.000709431	0.00166173	0.0015475	0.00485623
glcm_Idn	0.00748613	0.000670222	0.00412546	0.00451719	0.000637488	0.00397075	0.00948676	0.00516974	0.00115481	0.00482101	0.00204335	0.00909074
glcm_Imc1	0.106239	0.0730089	0.0651632	0.0661839	0.166215	0.0580085	0.118564	0.0864514	0.0267863	0.120111	0.136698	0.165047
glcm_Imc2	0.0342215	0.0180048	0.0141118	0.0219168	0.063435	0.0206733	0.03863	0.0322939	0.00352172	0.0349888	0.0455256	0.0313625
glcm_InverseVariance	0.0966658	0.0141289	0.0241896	0.027217	0.0317228	0.0264268	0.101957	0.0298053	0.0211993	0.0634637	0.0613613	0.0531815
glcm_JointAverage	0.0147217	0.0547906	0.106101	0.0827793	0.0611749	0.0927866	0.0346375	0.0487618	0.0731146	0.0294895	0.0804646	0.0339972
glcm_JointEnergy	0.332189	0.149559	0.090676	0.0737725	0.0553517	0.0353254	0.10238	0.0425945	0.203878	0.159554	0.111148	0.0343736
glcm_JointEntropy	0.0465643	0.0171566	0.0111917	0.00686933	0.0155489	0.00600217	0.0134112	0.00874406	0.0324641	0.0246625	0.0146082	0.00887007
glcm_MCC	0.0782622	0.0185557	0.035267	0.0362789	0.0979838	0.0613537	0.079807	0.0613876	0.00737959	0.0378966	0.0548058	0.100411
glcm_MaximumProbability	0.312158	0.217277	0.306481	0.165155	0.0412534	0.0997465	0.00793928	0.0635523	0.151874	0.157527	0.202582	0.0215796
glcm_SumAverage	0.0147217	0.0547906	0.106101	0.0827793	0.0611749	0.0927866	0.0346375	0.0487618	0.0731146	0.0294895	0.0804646	0.0339972
glcm_SumEntropy	0.0486382	0.0109073	0.00253214	0.0122008	0.0233079	0.00515215	0.014188	0.0208772	0.0242211	0.0185397	0.0213414	0.0113562
glcm_SumSquares	0.229215	0.0616707	0.0508643	0.0913759	0.134407	0.0131829	0.06299	0.129316	0.0277279	0.0385814	0.186502	0.0779525
glrlm_GrayLevelNonUniformity	0.240475	0.187912	0.139756	0.236829	0.221781	0.125289	0.206397	0.156061	0.0829155	0.125494	0.188563	0.171703
glrlm_GrayLevelNonUniformityNormalized	0.176251	0.0387755	0.017769	0.0422998	0.0750887	0.0231238	0.0466735	0.0382394	0.0817137	0.0384411	0.0804645	0.0186311
glrlm_GrayLevelVariance	0.190965	0.0701206	0.0470861	0.0552147	0.103645	0.00467823	0.019734	0.163679	0.0113716	0.0304816	0.181648	0.0637716
glrlm_HighGrayLevelRunEmphasis	0.0407459	0.0955519	0.15782	0.132315	0.0759359	0.158765	0.0552206	0.0487926	0.104418	0.0508238	0.154586	0.0594916
glrlm_LongRunEmphasis	0.0447753	0.0278175	0.0165852	0.030272	0.0242169	0.0234549	0.0214287	0.0250357	0.0497734	0.00339811	0.011602	0.0304605
glrlm_LongRunHighGrayLevelEmphasis	0.0380663	0.089104	0.165363	0.111347	0.0747389	0.181553	0.0545538	0.0867841	0.0947073	0.0523203	0.153519	0.0707601
glrlm_LongRunLowGrayLevelEmphasis	0.283044	0.199246	0.463974	0.209214	0.311351	0.247126	0.173201	0.15008	0.286614	0.280733	0.559014	0.159314
glrlm_LowGrayLevelRunEmphasis	0.299337	0.224023	0.410227	0.200356	0.284637	0.255335	0.16248	0.145793	0.237675	0.271395	0.508154	0.109591
glrlm_RunEntropy	0.0270941	0.00143947	0.00574776	0.00388332	0.0194808	0.00779106	0.00982899	0.0158973	0.0118961	0.0117592	0.0186924	0.012819
glrlm_RunLengthNonUniformity	0.125232	0.226397	0.160233	0.181026	0.18344	0.129655	0.163059	0.138871	0.177579	0.157068	0.104044	0.167436
glrlm_RunLengthNonUniformityNormalized	0.0255332	0.0118348	0.00358607	0.0140127	0.0126893	0.00930967	0.0289244	0.0180627	0.0252629	0.00884537	0.00416872	0.0146407
glrlm_RunPercentage	0.0154749	0.00835145	0.00333848	0.00943609	0.00642364	0.00644597	0.0108737	0.00924754	0.0161705	0.00352892	0.00266373	0.00955038
glrlm_RunVariance	0.158121	0.111341	0.110523	0.121226	0.101825	0.120516	0.0323339	0.0842521	0.165117	0.0463155	0.0751872	0.155311
glrlm_ShortRunEmphasis	0.0107622	0.0051241	0.00150023	0.00603712	0.00531151	0.00393471	0.0110375	0.0074592	0.0109012	0.00368738	0.00165894	0.00612549
glrlm_ShortRunHighGrayLevelEmphasis	0.0465524	0.0976635	0.15503	0.136217	0.0763189	0.155882	0.0570531	0.0399199	0.104736	0.0485043	0.153022	0.0573196
glrlm_ShortRunLowGrayLevelEmphasis	0.300643	0.227264	0.4039	0.198872	0.284807	0.255469	0.153143	0.144539	0.226101	0.270653	0.50749	0.0976203
glszm_GrayLevelNonUniformity	0.209207	0.243595	0.138857	0.225613	0.228176	0.143733	0.130547	0.140648	0.165602	0.134809	0.175285	0.197278
glszm_GrayLevelNonUniformityNormalized	0.133481	0.0298901	0.0191401	0.0546151	0.0627738	0.0131511	0.0290386	0.068417	0.0286551	0.0276191	0.0697096	0.0137407
glszm_GrayLevelVariance	0.184004	0.0898431	0.0440177	0.0451597	0.0731965	0.00933355	0.020455	0.166395	0.0120216	0.0399619	0.172819	0.0471248
glszm_HighGrayLevelZoneEmphasis	0.0755322	0.102374	0.14621	0.131648	0.0804443	0.139431	0.0372722	0.0197669	0.0798198	0.0483594	0.142079	0.0699209
glszm_LargeAreaEmphasis	0.212872	0.125271	0.110054	0.0701857	0.0729706	0.0965265	0.120547	0.0737755	0.181659	0.0545018	0.0973544	0.130864
glszm_LargeAreaHighGrayLevelEmphasis	0.159764	0.0913298	0.136367	0.0748176	0.108217	0.225806	0.113303	0.163136	0.0252925	0.0895564	0.111479	0.128126
glszm_LargeAreaLowGrayLevelEmphasis	0.219711	0.195575	0.543515	0.219105	0.371054	0.219369	0.217553	0.192107	0.390436	0.222437	0.726754	0.300879
glszm_LowGrayLevelZoneEmphasis	0.284359	0.225005	0.353047	0.215122	0.286036	0.245387	0.138319	0.13624	0.230631	0.239033	0.437957	0.0638619
glszm_SizeZoneNonUniformity	0.0626014	0.194691	0.173395	0.144497	0.17172	0.168854	0.133994	0.0560709	0.211179	0.157941	0.130212	0.231153
glszm_SizeZoneNonUniformityNormalized	0.0498196	0.0648514	0.0329619	0.0391349	0.00723365	0.0484271	0.0859572	0.0815246	0.0165297	0.0184882	0.0367067	0.0472548
glszm_SmallAreaEmphasis	0.0230674	0.0305201	0.0155166	0.0182089	0.00319948	0.0239663	0.0389147	0.0383675	0.0083672	0.00827071	0.0169473	0.0224988
glszm_SmallAreaHighGrayLevelEmphasis	0.112406	0.121562	0.129391	0.143622	0.0875334	0.125279	0.0486666	0.0309418	0.0721043	0.0486437	0.142835	0.0683492
glszm_SmallAreaLowGrayLevelEmphasis	0.278878	0.177041	0.290091	0.209092	0.291181	0.21682	0.0730854	0.138625	0.19713	0.1915	0.409416	0.138316
glszm_ZoneEntropy	0.0166329	0.0156829	0.0120638	0.00769521	0.0118896	0.00462506	0.0292149	0.0287115	0.00477286	0.0102406	0.0173592	0.0137678
glszm_ZonePercentage	0.0379438	0.0308352	0.00359364	0.0220195	0.013688	0.0084301	0.0539763	0.0421267	0.0510953	0.00759869	0.0203509	0.0405076
glszm_ZoneVariance	0.418454	0.207871	0.263393	0.101895	0.116965	0.22001	0.172887	0.0648404	0.251696	0.115885	0.225892	0.272796
gldm_DependenceEntropy	0.0186699	0.00664941	0.0077544	0.00684151	0.0210344	0.0208755	0.0134529	0.0194238	0.0143221	0.0243762	0.0131421	0.0193029
gldm_DependenceNonUniformity	0.129702	0.237387	0.165561	0.15886	0.192957	0.109432	0.123	0.100924	0.208808	0.156118	0.101088	0.207828
gldm_DependenceNonUniformityNormalized	0.0691854	0.0413926	0.0114982	0.0474052	0.028918	0.0396731	0.10555	0.0690267	0.072229	0.0113402	0.0238824	0.0630622
gldm_DependenceVariance	0.280716	0.166447	0.130871	0.137174	0.083392	0.167735	0.0471558	0.0382797	0.200638	0.0932207	0.0924763	0.131149
gldm_GrayLevelNonUniformity	0.252317	0.160167	0.127401	0.25118	0.209138	0.121636	0.228559	0.162199	0.0835447	0.12717	0.19764	0.162595
gldm_GrayLevelVariance	0.191569	0.06205	0.0494851	0.0631069	0.112535	0.00662821	0.0325291	0.158459	0.0186633	0.0277213	0.186903	0.0695219
gldm_HighGrayLevelEmphasis	0.0260521	0.088916	0.163949	0.135882	0.0746013	0.161349	0.0591454	0.0582419	0.118289	0.0506977	0.157884	0.0562787
gldm_LargeDependenceEmphasis	0.153659	0.0795132	0.0498661	0.0875043	0.0542652	0.0735578	0.0647404	0.055464	0.128467	0.0433126	0.0292055	0.0926376
gldm_LargeDependenceHighGrayLevelEmphasis	0.125648	0.0850214	0.182942	0.0718095	0.0871601	0.224143	0.0758419	0.159764	0.0846393	0.0825407	0.190636	0.119238
gldm_LargeDependenceLowGrayLevelEmphasis	0.25195	0.141706	0.524864	0.229504	0.335091	0.222584	0.204591	0.176807	0.363099	0.253632	0.539709	0.289578
gldm_LowGrayLevelEmphasis	0.306962	0.220006	0.420474	0.194234	0.284454	0.258935	0.166336	0.148552	0.237751	0.275216	0.517325	0.126762
gldm_SmallDependenceEmphasis	0.031914	0.0407788	0.0131094	0.0318278	0.0134564	0.00879073	0.0727473	0.0627563	0.0467416	0.00130056	0.0248771	0.046839
gldm_SmallDependenceHighGrayLevelEmphasis	0.0949702	0.121076	0.137302	0.160195	0.0821084	0.131873	0.0884894	0.0529938	0.10774	0.0427744	0.160011	0.0635681
gldm_SmallDependenceLowGrayLevelEmphasis	0.308233	0.187394	0.322358	0.188242	0.285002	0.232655	0.0955768	0.148936	0.179277	0.216807	0.436047	0.120877
ngtdm_Busyness	0.0371016	0.212572	0.0474124	0.225587	0.196127	0.325283	0.151741	0.137996	0.140833	0.25701	0.161571	0.268174
ngtdm_Coarseness	0.197894	0.145485	0.139725	0.142014	0.172228	0.133213	0.177011	0.136498	0.085107	0.154073	0.0979773	0.199855
ngtdm_Complexity	0.140703	0.0933531	0.0817023	0.12659	0.114734	0.130398	0.0686069	0.0946987	0.0726962	0.0800611	0.164117	0.0374592
ngtdm_Contrast	0.232993	0.0863119	0.137688	0.105836	0.0996686	0.0805311	0.0800537	0.16493	0.0221873	0.0921836	0.155725	0.0982795
ngtdm_Strength	0.200394	0.214737	0.111851	0.14163	0.229024	0.191919	0.157028	0.106112	0.146265	0.212465	0.210817	0.304335
