# Supplementary material for: Effects of parametric feature maps on the reproducibility of radiomics from different fields of view in cardiac magnetic resonance cine images– a clinical and experimental study setting
Source: Int J Cardiovasc Imaging. 2025 Apr 23;41(6):1173–84. doi: 10.1007/s10554-025-03404-y (PMC12162737; doi:10.1007/s10554-025-03404-y)
Supplement: Supplementary file 7 — Supplementary Material 7 [file 10554_2025_3404_MOESM7_ESM.xlsx]

## Sheet: COV PER PATIENT MAPS
feature	cov_330_360_390_case1	cov_330_360_390_case2	cov_330_360_390_case3	cov_330_360_390_case4	cov_330_360_390_case5	cov_330_360_390_case6	cov_330_360_390_case7	cov_330_360_390_case8	cov_330_360_390_case9	cov_330_360_390_case10	cov_330_360_390_case11	cov_330_360_390_case12
gldm_HighGrayLevelEmphasis	0.0288214	0.093529	0.0939592	0.0760005	0.131848	0.083695	0.147023	0.104397	0.0811352	0.184924	0.10114	0.0791898
firstorder_Median	0.0858926	0.0285237	0.0102903	0.0142967	0.0118495	0.0298698	0.00891212	0.0705666	0.0160292	0.00454446	0.0428017	0.0513147
firstorder_Entropy	0.0115832	0.0136368	0.00680192	0.0188465	0.0261483	0.00385633	0.0348115	0.0163441	0.0218257	0.00941561	0.00257435	0.00643289
glrlm_LowGrayLevelRunEmphasis	0.0348716	0.014796	0.0145264	0.0285142	0.0406153	0.0148908	0.0553417	0.0685446	0.0534884	0.026323	0.0197074	0.0253604
firstorder_10Percentile	0.125326	0.0394013	0.0370583	0.0215419	0.0230166	0.0403899	0.0223388	0.0743695	0.0209203	0.0211143	0.0715449	0.0566809
ngtdm_Coarseness	0.0614674	0.0264997	0.000266746	0.0542703	0.123532	0.0284744	0.0813336	0.077378	0.0459886	0.0204071	0.0248939	0.0637634
glcm_MCC	0.0129452	0.0126757	0.00557739	0.0114434	0.0127878	0.0112864	0.0113496	0.00827106	0.0214243	0.00670333	0.00312876	0.00496443
glszm_HighGrayLevelZoneEmphasis	0.0642675	0.0946984	0.102747	0.082958	0.143232	0.0839934	0.161159	0.0955831	0.0867406	0.188609	0.102012	0.0976262
firstorder_Energy	0.121664	0.0420646	0.00523981	0.0535651	0.042144	0.0336252	0.0615054	0.0969131	0.0145619	0.0604397	0.034234	0.0243179
firstorder_Maximum	0.0608467	0.0299664	0.0248704	0.0448639	0.0492682	0.00965846	0.0699351	0.04997	0.0124675	0.0321905	0.0104791	0.0139475
firstorder_Range	0.0572811	0.059231	0.0724492	0.0616182	0.100591	0.0383385	0.127616	0.0870593	0.0352822	0.0697552	0.0533091	0.0712504
gldm_SmallDependenceHighGrayLevelEmphasis	0.0783117	0.102762	0.0973058	0.0895755	0.156868	0.104699	0.158156	0.100752	0.0826293	0.205352	0.112088	0.0719267
glcm_Contrast	0.133081	0.0868333	0.106256	0.125641	0.21991	0.0767042	0.19759	0.0992285	0.0905914	0.241827	0.0970351	0.156892
glcm_MaximumProbability	0.0356874	0.0378836	0.00308665	0.0349286	0.0326081	0.0317924	0.0700353	0.0304049	0.0515179	0.000482399	0.0058975	0.0347265
glrlm_ShortRunHighGrayLevelEmphasis	0.0452405	0.095399	0.0968525	0.080137	0.138011	0.0854924	0.151984	0.101504	0.0833926	0.189408	0.102619	0.0831902
glrlm_LongRunLowGrayLevelEmphasis	0.0409983	0.0344343	0.0422919	0.0537148	0.105113	0.063876	0.0480217	0.119563	0.135071	0.0578018	0.0552963	0.0520319
ngtdm_Complexity	0.118564	0.0981665	0.105546	0.124793	0.222779	0.0820323	0.191414	0.106406	0.0810671	0.242718	0.0986758	0.130239
glcm_JointEnergy	0.0262129	0.0282391	0.0157719	0.0301502	0.0276378	0.0212403	0.043721	0.0254832	0.0403014	0.00958436	0.00369503	0.0196987
glcm_Imc1	0.0221938	0.0222521	0.0026513	0.0239196	0.0271025	0.00703709	0.031225	0.0117553	0.0353124	0.00418575	0.00608565	0.0104405
glrlm_GrayLevelVariance	0.116433	0.106961	0.119662	0.109482	0.229773	0.0799526	0.185069	0.0983657	0.104052	0.225587	0.101603	0.150146
glrlm_LongRunEmphasis	0.018042	0.0269541	0.0180044	0.0252795	0.0267652	0.00777641	0.0216958	0.0191674	0.0373118	0.015468	0.00480037	0.0154148
glszm_ZoneVariance	0.239132	0.111018	0.022855	0.0733682	0.133024	0.127629	0.130701	0.0217111	0.209972	0.0775835	0.0814315	0.201528
glszm_GrayLevelNonUniformity	0.0259347	0.0195529	0.019936	0.0192539	0.0116764	0.0100937	0.0439822	0.00916687	0.0255532	0.00864623	0.0147299	0.0179228
firstorder_RootMeanSquared	0.0748922	0.0266007	0.0027269	0.0286266	0.0186127	0.0186095	0.0366159	0.0494336	0.0061213	0.0167566	0.030927	0.02147
glcm_Imc2	0.0109472	0.00742667	0.00302286	0.00800863	0.00818457	0.00864445	0.00726091	0.00369794	0.015604	0.00313953	0.0022435	0.00437128
firstorder_RobustMeanAbsoluteDeviation	0.066421	0.0616652	0.0359699	0.0638658	0.115146	0.0430524	0.119431	0.0587576	0.0470442	0.0903199	0.0598912	0.0629215
glcm_SumEntropy	0.00689821	0.00137007	0.0137769	0.0144925	0.0104393	0.00217944	0.0244188	0.0128458	0.0103678	0.000275317	0.00407211	0.00452012
firstorder_MeanAbsoluteDeviation	0.0674696	0.063572	0.0573518	0.0636624	0.114209	0.0462475	0.128596	0.0756945	0.0431275	0.0843912	0.0588692	0.0750407
gldm_DependenceEntropy	0.00962936	0.00742741	0.00569639	0.0102318	0.00830603	0.0133593	0.0220808	0.0128156	0.0146146	0.00440154	0.00410478	0.00862
glszm_LargeAreaLowGrayLevelEmphasis	0.0365461	0.1236	0.093828	0.0831037	0.242746	0.218759	0.0694385	0.166909	0.274831	0.08556	0.159599	0.198444
glszm_LargeAreaEmphasis	0.077321	0.102258	0.0566486	0.0700813	0.111725	0.0619011	0.0882973	0.0395453	0.127724	0.0373138	0.0244212	0.0359798
glcm_Autocorrelation	0.0355903	0.0945939	0.0840506	0.0568644	0.0917107	0.101992	0.122228	0.114495	0.0834459	0.176643	0.103805	0.0512105
glcm_Idm	0.0220912	0.0471461	0.00944078	0.0546745	0.038332	0.0191099	0.1342	0.0593387	0.0646631	0.0413338	0.0208337	0.0302367
firstorder_90Percentile	0.0592732	0.0288015	0.0038906	0.0393867	0.0400758	0.0156947	0.0631391	0.0347349	0.00479341	0.0289819	0.0123472	0.00706919
glszm_SizeZoneNonUniformityNormalized	0.0110474	0.0432305	0.0138264	0.0350944	0.0371698	0.0286304	0.0515673	0.0540699	0.0291978	0.0253045	0.0135614	0.0328253
glcm_DifferenceVariance	0.260891	0.090904	0.188181	0.174978	0.314752	0.0876704	0.256007	0.154499	0.145067	0.344834	0.0631192	0.321745
glrlm_HighGrayLevelRunEmphasis	0.0385846	0.0939656	0.0959867	0.0777797	0.135181	0.0827194	0.150683	0.101701	0.0828547	0.186324	0.101231	0.0843218
ngtdm_Contrast	0.160878	0.124533	0.177495	0.155631	0.315836	0.130738	0.291673	0.10649	0.203722	0.398897	0.112488	0.300511
glrlm_RunPercentage	0.00499848	0.00728694	0.00240774	0.00586408	0.00780472	0.000934128	0.00612284	0.00627291	0.012064	0.00294304	0.00128728	0.00460115
glszm_ZoneEntropy	0.0125139	0.0113039	0.00355801	0.0126425	0.0182124	0.00729869	0.0303432	0.0111641	0.0216364	0.00632765	0.005143	0.00213266
firstorder_Skewness	0.207053	0.124539	0.100024	0.186985	0.106492	0.147575	0.27077	0.286183	0.165079	0.0412537	0.0371464	0.29081
glszm_SmallAreaLowGrayLevelEmphasis	0.0444297	0.0383254	0.0197359	0.0141917	0.0680736	0.0553884	0.0817144	0.0142781	0.0541877	0.00503416	0.0416872	0.0509072
gldm_GrayLevelVariance	0.110483	0.106619	0.114585	0.109185	0.227271	0.0793233	0.183651	0.0977052	0.103365	0.224541	0.102214	0.146236
glszm_GrayLevelNonUniformityNormalized	0.0302992	0.0251655	0.0222711	0.046656	0.0397843	0.0162291	0.0728158	0.0378083	0.0376188	0.0304747	0.0141455	0.004942
glcm_InverseVariance	0.0350983	0.0243788	0.00819353	0.0437938	0.0665768	0.0391635	0.176189	0.036253	0.00766551	0.0502122	0.0507019	0.0867343
glrlm_GrayLevelNonUniformityNormalized	0.0266438	0.0288715	0.0202219	0.0403843	0.053496	0.0188503	0.071252	0.0286718	0.0362399	0.019749	0.00667048	0.0108256
gldm_DependenceVariance	0.187639	0.0789685	0.0283645	0.067954	0.0548099	0.0601167	0.0766605	0.0785703	0.194819	0.0461649	0.0797076	0.174944
glcm_DifferenceEntropy	0.00259276	0.00788774	0.00758393	0.0226737	0.0231736	0.00603258	0.0374542	0.0209907	0.011785	0.0100839	0.00401187	0.0198767
gldm_LargeDependenceLowGrayLevelEmphasis	0.088573	0.10062	0.11947	0.0537822	0.214227	0.173391	0.0338844	0.284012	0.314674	0.095667	0.187853	0.144792
firstorder_Kurtosis	0.0283564	0.0180199	0.0255799	0.0339952	0.0263821	0.0227411	0.0588414	0.06546	0.0443944	0.00573353	0.00627923	0.0477047
glcm_JointEntropy	0.0078202	0.0082855	0.00579591	0.0116769	0.0100745	0.00497364	0.0154715	0.00983637	0.0118892	0.00514189	0.0017599	0.00407219
glszm_SmallAreaHighGrayLevelEmphasis	0.0900461	0.0979064	0.106416	0.0915089	0.158339	0.0997143	0.169774	0.0963904	0.0880038	0.200188	0.109196	0.093781
glcm_Id	0.011802	0.0294241	0.00655467	0.0397328	0.0280713	0.0145344	0.0858158	0.0410119	0.0412663	0.0223589	0.0171677	0.0149693
firstorder_InterquartileRange	0.0418842	0.0518714	0.0238163	0.0580445	0.123446	0.0362031	0.119698	0.0709818	0.0462022	0.0803348	0.0566098	0.0505781
gldm_LargeDependenceEmphasis	0.0810052	0.0745313	0.030062	0.0661906	0.0684096	0.0345825	0.0626135	0.0631578	0.135271	0.0335143	0.0289159	0.0614864
glcm_Idmn	0.0014584	0.00260425	0.00299175	0.00522882	0.00189573	0.000636767	0.00218621	0.00388331	0.00325499	0.00102489	0.00125611	0.00265502
glszm_ZonePercentage	0.010673	0.0303304	0.0096456	0.0194811	0.0345262	0.00519001	0.0307768	0.0256156	0.0320819	0.0122875	0.00158151	0.0172591
glcm_SumAverage	0.019811	0.041385	0.0402148	0.0315008	0.0500703	0.0508869	0.0841216	0.0707122	0.0246667	0.0544533	0.0505177	0.0296849
gldm_LargeDependenceHighGrayLevelEmphasis	0.113667	0.102036	0.0911624	0.0358405	0.146028	0.0883511	0.132675	0.127851	0.0780365	0.135886	0.087607	0.0989794
gldm_GrayLevelNonUniformity	0.0379034	0.0291084	0.0198776	0.0369069	0.0546949	0.0221447	0.0672325	0.0248987	0.0457788	0.0155587	0.00131115	0.017951
glcm_DifferenceAverage	0.0568678	0.0430843	0.043865	0.0721665	0.0916126	0.0382056	0.121044	0.0633639	0.0161962	0.0700936	0.0510096	0.0574272
ngtdm_Busyness	0.0231205	0.124223	0.119989	0.0853727	0.180267	0.0587658	0.129301	0.134274	0.179278	0.049251	0.0982455	0.0205946
glszm_LowGrayLevelZoneEmphasis	0.0343365	0.0370614	0.0290045	0.0399499	0.006772	0.018623	0.0817505	0.0463012	0.0246299	0.0283884	0.0221336	0.024293
firstorder_TotalEnergy	0.121664	0.0420646	0.00523981	0.0535651	0.042144	0.0336252	0.0615054	0.0969131	0.0145619	0.0604397	0.034234	0.0243179
glszm_LargeAreaHighGrayLevelEmphasis	0.052671	0.0956977	0.0949921	0.0483814	0.144101	0.0688154	0.136494	0.100521	0.0816025	0.140647	0.0935829	0.108676
glcm_Idn	0.00246387	0.00544491	0.00515231	0.00617602	0.00138502	0.00229419	0.00416967	0.00588118	0.00793037	0.00184019	0.00153611	0.0054535
gldm_LowGrayLevelEmphasis	0.0350975	0.0101843	0.0197677	0.0259751	0.0522028	0.0218348	0.0458292	0.0800683	0.0638555	0.0285457	0.0262964	0.0256341
glrlm_ShortRunLowGrayLevelEmphasis	0.0321495	0.0180367	0.0112428	0.0257334	0.0234846	0.0103239	0.0593006	0.0515943	0.029679	0.0209298	0.0196119	0.0226327
glrlm_RunEntropy	0.00369005	0.00931691	0.00648203	0.0187918	0.0169954	0.00261183	0.031762	0.014099	0.0101863	0.00730994	0.00633107	0.00601559
glcm_SumSquares	0.105666	0.099174	0.100051	0.109866	0.226925	0.0794691	0.183877	0.0915057	0.0998562	0.225898	0.104314	0.143862
glcm_Correlation	0.512633	0.439831	0.139102	0.910305	0.126576	0.282371	0.276568	0.0890757	0.529898	0.175369	0.291688	0.0703111
gldm_DependenceNonUniformityNormalized	0.0226315	0.0302792	0.0237083	0.0197303	0.0449806	0.0369287	0.0573753	0.051635	0.0459972	0.0188596	0.00918293	0.0478577
glszm_SmallAreaEmphasis	0.0115624	0.034179	0.0162829	0.0238181	0.0318993	0.00513566	0.0294733	0.0265941	0.0269662	0.0201352	0.00630844	0.0206153
firstorder_Uniformity	0.0379034	0.0291084	0.0198776	0.0369069	0.0546949	0.0221447	0.0672325	0.0248987	0.0457788	0.0155587	0.00131115	0.017951
glrlm_ShortRunEmphasis	0.00411388	0.00597162	0.00309113	0.00579056	0.00667455	0.00154042	0.00572889	0.00647846	0.0114639	0.00373874	0.00168965	0.00310487
glrlm_RunLengthNonUniformityNormalized	0.00788942	0.0123566	0.00112679	0.00896453	0.0119921	0.00381102	0.0112254	0.0136096	0.0214269	0.00489945	0.002158	0.00762493
glszm_GrayLevelVariance	0.131325	0.109527	0.132355	0.110485	0.235755	0.0809759	0.186532	0.102235	0.102415	0.226833	0.099486	0.156024
glcm_ClusterShade	0.641978	0.189747	0.281284	0.457021	0.895529	0.265704	0.533929	0.230869	0.169125	0.324513	0.210863	0.468244
glcm_ClusterProminence	0.189789	0.134282	0.29078	0.193356	0.468942	0.172703	0.410113	0.0210117	0.293697	0.567334	0.209203	0.224265
firstorder_Mean	0.0802279	0.0279451	0.00923487	0.025635	0.0113331	0.0224894	0.029384	0.0527498	0.0088542	0.00903093	0.0363536	0.0303673
glcm_JointAverage	0.019811	0.041385	0.0402148	0.0315008	0.0500703	0.0508869	0.0841216	0.0707122	0.0246667	0.0544533	0.0505177	0.0296849
glrlm_RunLengthNonUniformity	0.0116303	0.0181645	0.0015922	0.0120259	0.0180885	0.00463651	0.0154795	0.0179902	0.0306086	0.00579919	0.00281128	0.0115019
firstorder_Minimum	0.130733	0.0423064	0.0443158	0.0230192	0.0194028	0.0373335	0.0271156	0.073892	0.0255502	0.0209516	0.0835937	0.0645237
glrlm_LongRunHighGrayLevelEmphasis	0.0058565	0.0885763	0.0948377	0.0685623	0.126305	0.0777589	0.145502	0.103287	0.0818533	0.173151	0.0982189	0.0886945
gldm_SmallDependenceEmphasis	0.00971783	0.0433596	0.0135972	0.0297712	0.0457886	0.0139319	0.0434147	0.0422914	0.0426063	0.0193251	0.00567911	0.027482
glcm_ClusterTendency	0.0858959	0.108522	0.0958873	0.0992638	0.231686	0.0816852	0.174492	0.0871984	0.107	0.215334	0.109461	0.134961
gldm_DependenceNonUniformity	0.0226315	0.0302792	0.0237083	0.0197303	0.0449806	0.0369287	0.0573753	0.051635	0.0459972	0.0188596	0.00918293	0.0478577
glszm_SizeZoneNonUniformity	0.00763105	0.0667696	0.0187608	0.0450151	0.0646495	0.0391753	0.0762775	0.0749371	0.0523	0.0277182	0.0150874	0.0477978
glrlm_RunVariance	0.104716	0.128431	0.0589882	0.107083	0.132666	0.063681	0.124592	0.075973	0.138539	0.0445001	0.0389645	0.147873
gldm_SmallDependenceLowGrayLevelEmphasis	0.0297633	0.00221939	0.012696	0.00586652	0.0486167	0.0280022	0.0502471	0.0154087	0.0522756	0.00684213	0.0261438	0.0449408
glrlm_GrayLevelNonUniformity	0.0176283	0.0178509	0.0160261	0.0326517	0.0446569	0.0133516	0.0650764	0.0233275	0.0195068	0.0158495	0.00893547	0.00789007
ngtdm_Strength	0.0628799	0.0780405	0.074812	0.0580724	0.122146	0.0464547	0.138995	0.0922269	0.0456748	0.091151	0.0789922	0.0696496
firstorder_Variance	0.112331	0.108213	0.114341	0.10755	0.229967	0.0796284	0.183157	0.101155	0.104765	0.226138	0.101188	0.146302
